# Supplementary material for: Changing Strategies for the Detection of Bacteria in Platelet Components in Ireland: From Primary and Secondary Culture (2010–2020) to Large Volume Delayed Sampling (2020–2023)
Source: Microorganisms. 2023 Nov 14;11(11):2765. doi: 10.3390/microorganisms11112765 (PMC10673373; doi:10.3390/microorganisms11112765)
Supplement: Supplementary file 1 [file microorganisms-11-02765-s001.zip]

Archive with 1 entries (1 files):
- microorganisms-2669094-supplementary.pdf
